# Supplementary material for: Age- and Gender-Specific Differences in the Seasonal Distribution of Diabetes Mortality in Shandong, China: A Spatial Analysis
Source: Int J Environ Res Public Health. 2022 Dec 18;19(24):17024. doi: 10.3390/ijerph192417024 (PMC9779441; doi:10.3390/ijerph192417024)
Supplement: Supplementary file 1 [file ijerph-19-17024-s001.zip]

Archive with 1 entries (1 files):
- ijerph-2105291-supplementary.pdf
